# Supplementary material for: A novel gene-diet interaction promotes organismal lifespan and host protection during infection via the mitochondrial UPR
Source: PLoS Genet. 2020 Dec 18;16(12):e1009234. doi: 10.1371/journal.pgen.1009234 (PMC7781476; doi:10.1371/journal.pgen.1009234)
Supplement: S1 Table — (XLSX) [file pgen.1009234.s010.xlsx]

## Sheet: Lifespan Figures
Figure	Replicate	Control Strain (no. of animals scored)	Mean Lifespan (days)	Test Strain (no. of animals scored)	Mean Lifespan (days)	Percent change	p-value	p>0.05 = ns
3a	1	wild-type on OP50 (91)	11.16	mrpl-2(osa3) on OP50 (95)	15.64	40.1434	0.0004
	2	wild-type on OP50 (92)	10.79	mrpl-2(osa3) on OP50 (99)	15.57	44.3003	0.0182
	3	wild-type on OP50 (94)	11.97	mrpl-2(osa3) on OP50 (97)	15.45	29.0727	0.0002
3b	1	wild-type on HT115 (95)	12.23	mrpl-2(osa3) on HT115 (96)	11.73	-4.08831	ns
	2	wild-type on HT115 (95)	11.75	mrpl-2(osa3) on HT115 (93)	11.46	-2.46809	ns
	3	wild-type on HT115 (98)	13.78	mrpl-2(osa3) on HT115 (90)	13.69	-0.65312	ns
3c	1	wild-type on HB101 (98)	15.91	mrpl-2(osa3) on HB101 (99)	16.69	4.90258	ns
	2	wild-type on HB101 (100)	16.42	mrpl-2(osa3) on HB101 (98)	16.82	2.43605	ns
	3	wild-type on HB101 (91)	17.79	mrpl-2(osa3) on HB101 (100)	18.2	2.30467	ns
3d	1	wild-type on BW25113 (94)	11.68	mrpl-2(osa3) on BW25113 (98)	12.9	10.4452	ns
	2	wild-type on BW25113 (94)	11.49	mrpl-2(osa3) on BW25113 (95)	12.67	10.2698	ns
	3	wild-type on BW21135 (97)	11.44	mrpl-2(osa3) on BW25113 (95)	12.92	12.9371	ns
5c	1	wild-type on OP50 (94)	10.79	mrpl-2(osa3) on OP50 (97)	15.57	44.3003	0.0002
	2	wild-type on OP50 (91)	11.16	mrpl-2(osa3) on OP50 (95)	15.64	40.1434	0.0004
	3	wild-type on OP50 (98)	11.71	mrpl-2(osa3) on OP50(96)	15.29	30.5722	0.044
	1	wild-type on OP50 (94)	10.79	wild-type on OP50 + MeCbl (89)	9.86	-8.61909	ns
	2	wild-type on OP50 (91)	11.16	wild-type on OP50 + MeCbl (85)	10.18	-8.78136	ns
	3	wild-type on OP50 (98)	11.71	wild-type on OP50 + MeCbl (100)	11.8	0.768574	ns
	1	wild-type on OP50 (94)	10.79	mrpl-2(osa3) on OP50 + MeCbl (87)	8.84	-18.0723	ns
	2	wild-type on OP50 (91)	11.16	mrpl-2(osa3) on OP50 + MeCbl (86)	9.58	-14.1577	ns
	3	wild-type on OP50 (98)	11.71	mrpl-2(osa3) on OP50 + MeCbl (98)	12.77	9.05209	ns
5f	1	wild-type on HT115 vit B12- (95)	9.75	mrpl-2(osa3) on HT115 vit B12- (93)	13.84	41.9487	0.0003
	2	wild-type on HT115 vit B12- (92)	9.5	mrpl-2(osa3) on HT115 vit B12- (95)	13.4	41.0526	0.0015
	3	wild-type on HT115 vit B12- (98)	9.63	mrpl-2(osa3) on HT115 vit B12- (97)	13.42	39.3562	0.0004
	1	wild-type on HT115 vit B12- (95)	9.75	wild-type on HT115 vit B12- +MeCbl (98)	9.87	1.23077	ns
	2	wild-type on HT115 vit B12- (92)	9.5	wild-type on HT115 vit B12- +MeCbl (99)	9.74	2.52632	ns
	3	wild-type on HT115 vit B12- (98)	9.63	wild-type on HT115 vit B12- +MeCbl (95)	10.33	7.26895	ns
	1	wild-type on HT115 vit B12- (95)	9.75	mrpl-2(osa3) on HT115 vit B12- +MeCbl (90)	10.27	5.33333	ns
	2	wild-type on HT115 vit B12- (92)	9.5	mrpl-2(osa3) on HT115 vit B12- +MeCbl (91)	10.21	7.47368	ns
	3	wild-type on HT115 vit B12- (98)	9.63	mrpl-2(osa3) on HT115 vit B12- +MeCbl (91)	10.36	7.58048	ns
6d	1	wild-type (95)	11.75	mrpl-2(osa3) (93)	11.46	-2.46809	ns
	2	wild-type (98)	13.78	mrpl-2(osa3) (90)	13.69	-0.65312	ns
	3	wild-type (95)	12.23	mrpl-2(osa3) (96)	11.42	-6.62306	ns
	1	wild-type (95)	11.75	metr-1(ok521) (91)	13.99	19.0638	0.0449
	2	wild-type (98)	13.78	metr-1(ok521) (93)	15.46	12.1916	0.0267
	3	wild-type (95)	12.23	metr-1(ok521) (90)	14.51	18.6427	0.0315
	1	wild-type (95)	11.75	metr-1(ok521); mrpl-2(osa3) (95)	15.91	35.4043	0.0033
	2	wild-type (98)	13.78	metr-1(ok521); mrpl-2(osa3) (105)	15.74	14.2235	0.018
	3	wild-type (95)	12.23	metr-1(ok521); mrpl-2(osa3) (90)	15.38	25.7563	0.0071
6e	1	wild-type (98)	13.33	mrpl-2(osa3) (97)	13.81	3.6009	ns
	2	wild-type (99)	13.2	mrpl-2(osa3) (98)	14.11	6.89394	ns
	3	wild-type (99)	13.62	mrpl-2(osa3) (94)	13.86	1.76211	ns
	1	wild-type (98)	13.33	mmcm-1(ok1637) (97)	16.46	23.4809	0.0359
	2	wild-type (99)	13.2	mmcm-1(ok1637) (94)	15.81	19.7727	0.0108
	3	wild-type (99)	13.62	mmcm-1(ok1637) (98)	16.22	19.0896	0.0294
	1	wild-type (98)	13.33	mmcm-1(ok1637); mrpl-2(osa3) (94)	14.55	9.15229	ns
	2	wild-type (99)	13.2	mmcm-1(ok1637); mrpl-2(osa3) (100)	13.93	5.5303	ns
	3	wild-type (99)	13.62	mmcm-1(ok1637); mrpl-2(osa3) (97)	14.97	9.91189	ns
6f	1	wild-type (97)	11.19	mrpl-2(osa3) (92)	15.98	42.8061	<0.0001
	2	wild-type (94)	11.21	mrpl-2(osa3) (94)	15.31	36.5745	0.0007
	3	wild-type (94)	10.55	mrpl-2(osa3) (93)	13.97	32.4171	0.0002
	1	wild-type (97)	11.19	metr-1(ok521) (92)	15.04	34.4057	0.0002
	2	wild-type (94)	11.21	metr-1(ok521) (90)	14.92	33.0955	0.0003
	3	wild-type (94)	10.55	metr-1(ok521) (94)	14.31	35.6398	0.0003
	1	wild-type (97)	11.19	metr-1(ok521); mrpl-2(osa3) (93)	15.02	34.227	0.0001
	2	wild-type (94)	11.21	metr-1(ok521); mrpl-2(osa3) (91)	14.14	26.1374	0.0079
	3	wild-type (94)	10.55	metr-1(ok521); mrpl-2(osa3) (97)	13.86	31.3744	0.0029
6g	1	wild-type (97)	11.19	mrpl-2(osa3) (92)	15.98	42.8061	<0.0001
	2	wild-type (94)	11.21	mrpl-2(osa3) (94)	15.31	36.5745	0.0007
	3	wild-type (94)	10.55	mrpl-2(osa3) (93)	13.97	32.4171	0.0002
	1	wild-type (97)	11.19	mmcm-1(ok1637) (98)	13.18	17.7837	ns
	2	wild-type (94)	11.21	mmcm-1(ok1637) (99)	12.71	13.3809	ns
	3	wild-type (94)	10.55	mmcm-1(ok1637) (97)	12.49	18.3886	ns
	1	wild-type (97)	11.19	mmcm-1(ok1637); mrpl-2(osa3) (93)	13.35	19.3029	ns
	2	wild-type (94)	11.21	mmcm-1(ok1637); mrpl-2(osa3) (98)	12.56	12.0428	ns
	3	wild-type (94)	10.55	mmcm-1(ok1637); mrpl-2(osa3) (97)	12.96	22.8436	ns
	Note: for Fig 6f and 6g, experiments were done simultaneously and the data for wild-type and mrpl-2(osa3) come from the same biological replicates
6j	1	wild-type on OP50 (100)	12.42	mrpl-2(osa3) on OP50 (98)	15.48	24.6377	0.0073
	2	wild-type on OP50 (99)	12.5	mrpl-2(osa3) on OP50 (98)	15.77	26.16	0.0081
	3	wild-type on OP50 (100)	12.26	mrpl-2(osa3) on OP50 (100)	15.45	26.0196	0.0096
	1	wild-type on OP50 (100)	12.42	Wild-type on OP50 + Methionine (98)	11.42	-8.05153	ns
	2	wild-type on OP50 (99)	12.5	Wild-type on OP50 + Methionine (95)	11.42	-8.64	ns
	3	wild-type on OP50 (100)	12.26	Wild-type on OP50 + Methionine (97)	11.4	-7.01468	ns
	1	wild-type on OP50 (100)	12.42	mrpl-2(osa3) on OP50 + Methionine (99)	12.35	-0.563607	ns
	2	wild-type on OP50 (99)	12.5	mrpl-2(osa3) on OP50 + Methionine (96)	12.99	3.92	ns
	3	wild-type on OP50 (100)	12.26	mrpl-2(osa3) on OP50 + Methionine (97)	12.56	2.44698	ns
7f	1	wild-type (90)	10.26	atfs-1(tm4525) (99)	9.98	-2.72904	ns
	2	wild-type (93)	10.48	atfs-1(tm4525) (96)	9.67	-7.72901	ns
	3	wild-type (95)	10.45	atfs-1(tm4525) (92)	9.16	-12.3445	ns
	1	wild-type (90)	10.26	mrpl-2(osa3) (97)	14.58	42.1053	0.0012
	2	wild-type (93)	10.48	mrpl-2(osa3) (91)	14.49	38.2634	0.0012
	3	wild-type (95)	10.45	mrpl-2(osa3) (96)	13.84	32.4402	0.0018
	1	wild-type (90)	10.26	atfs-1(tm4525); mrpl-2(osa3) (98)	12.56	22.4172	ns
	2	wild-type (93)	10.48	atfs-1(tm4525); mrpl-2(osa3) (100)	12.34	17.7481	ns
	3	wild-type (95)	10.45	atfs-1(tm4525); mrpl-2(osa3) (98)	11.65	11.4833	ns
7g	1	wild-type (90)	10.26	atfs-1(tm4525) (99)	9.98	-2.72904	ns
	2	wild-type (93)	10.48	atfs-1(tm4525) (96)	9.67	-7.72901	ns
	3	wild-type (95)	10.45	atfs-1(tm4525) (92)	9.16	-12.3445	ns
	1	wild-type (90)	10.26	metr-1(ok521) (92)	14.66	42.885	0.0013
	2	wild-type (93)	10.48	metr-1(ok521) (98)	15.03	43.416	0.0006
	3	wild-type (95)	10.45	metr-1(ok521) (95)	14.34	37.2249	0.0016
	1	wild-type (90)	10.26	metr-1(ok521); atfs-1(tm4525) (98)	12.41	20.9552	ns
	2	wild-type (93)	10.48	metr-1(ok521); atfs-1(tm4525) (94)	12.57	19.9427	ns
	3	wild-type (95)	10.45	metr-1(ok521); atfs-1(tm4525) (93)	11.38	8.89952	ns
	Note: for Fig 7f and 7g, experiments were done simultaneously and the data for wild-type and atfs-1(tm4525) come from the same biological replicates
S4a	1	wild-type (100)	11.48	mrpl-2(osa3) (98)	15.44	34.4948	0.0022
	2	wild-type (98)	11.44	mrpl-2(osa3) (99)	15.26	33.3916	0.0126
	3	wild-type (95)	11.48	mrpl-2(osa3) (98)	15.25	32.8397	0.0143
	1	wild-type (100)	11.48	mrpl-2(osa3) [mrpl-2+] Line 1 (98)	12.37	7.75261	ns
	2	wild-type (98)	11.44	mrpl-2(osa3) [mrpl-2+] Line 1 (100)	12.46	8.91608	ns
	3	wild-type (95)	11.48	mrpl-2(osa3) [mrpl-2+] Line 1 (99)	12.11	5.4878	ns
S4b	1	wild-type (98)	12.05	mrpl-2(osa3) (98)	15.38	27.6349	0.0048
	2	wild-type (98)	11.89	mrpl-2(osa3) (99)	15.33	28.9319	0.0044
	3	wild-type (99)	11.77	mrpl-2(osa3) (99)	14.88	26.4231	0.0103
	1	wild-type (98)	12.05	mrpl-2(osa3) [mrpl-2+] Line 2 (99)	12.24	1.57676	ns
	2	wild-type (98)	11.89	mrpl-2(osa3) [mrpl-2+] Line 2 (98)	12.32	3.61648	ns
	3	wild-type (99)	11.77	mrpl-2(osa3) [mrpl-2+] Line 2 (99)	12.49	6.11725	ns
S6b	1	wild-type on OP50 (100)	13.56	wild-type on OP50 + Dox (98)	16.04	18.2891	0.014
	2	wild-type on OP50(97)	12.96	wild-type on OP50 + Dox (99)	15.56	20.0617	0.008
	3	wild-type on OP50 (95)	13.07	wild-type on OP50 + Dox (99)	15.59	19.2808	0.048
S6c	1	wild-type on HT115 (95)	13.19	wild-type on HT115 + Dox (97)	12.97	-1.66793	ns
	2	wild-type on HT115 (97)	13.23	wild-type on HT115 + Dox (96)	13.35	0.907029	ns
	3	wild-type on HT115 (96)	13.22	wild-type on HT115 + Dox (96)	13.55	2.49622	ns
S6d	1	wild-type on HB101 (98)	12.98	wild-type on HB101 + Dox (96)	12.74	-1.849	ns
	2	wild-type on HB101 (98)	13.33	wild-type on HB101 + Dox (97)	12.95	-2.85071	ns
	3	wild-type on HB101 (98)	12.94	wild-type on HB101 + Dox (98)	12.32	-4.79134	ns
S6e	1	wild-type on BW25113 (96)	13.94	wild-type on BW25113 + Dox (98)	13.52	-3.01291	ns
	2	wild-type on BW25113 (96)	12.97	wild-type on BW25113 + Dox (99)	13.56	4.54896	ns
	3	wild-type on BW25113 (95)	13.21	wild-type on BW25113 + Dox (96)	13.58	2.80091	ns

## Sheet: Survival Fig 4c-4f
Figure	Replicate	Control Strain	Mean Survival (hrs)	Test strain	Mean Survival (hrs)	Percent change	p-value	p>0.05 = ns
4A	1	wild-type on OP50	61.1	mrpl-2(osa3) on OP50	72.88	19.2799	<0.0001
	2	wild-type on OP50	60.16	mrpl-2(osa3) on OP50	74.24	23.4043	<0.0001
	3	wild-type on OP50	60.12	mrpl-2(osa3) on OP50	73.84	22.821	<0.0001
4B	1	wild-type on HT115	45.6	mrpl-2(osa3) on HT115	48.4	6.14035	ns
	2	wild-type on HT115	48.52	mrpl-2(osa3) on HT115	47.08	-2.96785	ns
	3	wild-type on HT115	48.8	mrpl-2(osa3) on HT115	48.08	-1.47541	ns
4C	1	wild-type on HB101	54.56	mrpl-2(osa3) on HB101	52.36	-4.03226	ns
	2	wild-type on HB101	56.6	mrpl-2(osa3) on HB101	51.56	-8.90459	ns
	3	wild-type on HB101	56.16	mrpl-2(osa3) on HB101	52	-7.40741	ns
4D	1	wild-type on BW25113	56.88	mrpl-2(osa3) on BW25113	56.84	-0.0703235	ns
	2	wild-type on BW25113	58.92	mrpl-2(osa3) on BW25113	59.48	0.950441	ns
	3	wild-type on BW25113	61.96	mrpl-2(osa3) on BW25113	60.04	-3.09877	ns
