# Supplementary material for: A novel gene-diet interaction promotes organismal lifespan and host protection during infection via the mitochondrial UPR
Source: PLoS Genet. 2020 Dec 18;16(12):e1009234. doi: 10.1371/journal.pgen.1009234 (PMC7781476; doi:10.1371/journal.pgen.1009234)
Supplement: S2 Table — (XLSX) [file pgen.1009234.s011.xlsx]

## Sheet: mrpl-2(osa3) UP unique
Gene	baseMean	fold change	log2FoldChange	lfcSE	stat	pvalue	padj	gene symbol	gene name	coding
WBGene00000064	15846	1.50872	0.593325	0.186517	3.18107	0.00146732	0.04507	act-2	T04C12.5	protein_coding_gene
WBGene00000133	90.7502	3.56	1.83188	0.508922	3.59953	0.000318797	0.0156674	amt-1	C05E11.4	protein_coding_gene
WBGene00000250	811.52	1.71141	0.775189	0.229642	3.37564	0.000736455	0.0280632	bir-2	C50B8.2	protein_coding_gene
WBGene00000465	29728	1.8633	0.897863	0.199072	4.51024	6.4755e-06	0.000629614	cpg-1	C07G2.1	protein_coding_gene
WBGene00000475	10232.9	1.68416	0.752027	0.195637	3.844	0.000121047	0.00723873	cey-4	Y39A1C.3	protein_coding_gene
WBGene00000784	3199.19	1.58559	0.665016	0.185137	3.59202	0.000328129	0.015952	cpr-4	F44C4.3	protein_coding_gene
WBGene00000786	8475.33	1.42529	0.511259	0.153151	3.33826	0.000843043	0.0303843	cpr-6	C25B8.3	protein_coding_gene
WBGene00000788	5681.79	1.71576	0.778851	0.142867	5.45159	4.99227e-08	8.54057e-06	cpz-1	F32B5.8	protein_coding_gene
WBGene00000901	433.517	1.47872	0.564354	0.16944	3.3307	0.000866269	0.0309726	daf-5	W01G7.1	protein_coding_gene
WBGene00001168	106085	1.65601	0.727711	0.209982	3.46559	0.000529064	0.0222751	eef-1A.1	F31E3.5	protein_coding_gene
WBGene00001579	109.15	3.24601	1.69867	0.305227	5.56525	2.61783e-08	5.18938e-06	gex-2	F56A11.1	protein_coding_gene
WBGene00001638	372.116	1.66643	0.736758	0.163268	4.51257	6.40454e-06	0.000627227	gly-13	B0416.6	protein_coding_gene
WBGene00001855	8566.78	1.53855	0.621569	0.186689	3.32944	0.00087022	0.0310317	hil-4	C18G1.5	protein_coding_gene
WBGene00002010	6571.13	1.57704	0.657218	0.1892	3.47367	0.000513387	0.0217506	hsp-6	C37H5.8	protein_coding_gene
WBGene00002063	389.951	2.29269	1.19704	0.224565	5.33049	9.79498e-08	1.5574e-05	ife-5	Y57A10A.30	protein_coding_gene
WBGene00002196	2693.71	1.48898	0.574321	0.17297	3.32036	0.00089902	0.0318069	kin-10	T01G9.6	protein_coding_gene
WBGene00002219	3946.24	1.50082	0.585752	0.176645	3.31598	0.000913233	0.0321415	klp-7	K11D9.1	protein_coding_gene
WBGene00003067	791.919	1.7181	0.780814	0.236952	3.29524	0.000983361	0.0337313	lrg-1	F55H2.4	pseudogene
WBGene00003228	6104.26	1.44246	0.52853	0.159808	3.30729	0.000942041	0.0327293	mex-1	W03C9.7	protein_coding_gene
WBGene00003230	14444	1.59291	0.671664	0.159754	4.20437	2.61808e-05	0.00209384	mex-5	W02A2.7	protein_coding_gene
WBGene00003391	3623.9	1.68568	0.753328	0.185715	4.05637	4.9842e-05	0.0035641	mog-3	F52C9.7	protein_coding_gene
WBGene00003479	1478.59	1.68688	0.754357	0.22428	3.36346	0.000769728	0.0288682	mtm-9	Y39H10A.3	protein_coding_gene
WBGene00003902	33145.3	1.42591	0.511887	0.154409	3.31513	0.000916004	0.0321553	pab-1	Y106G6H.2	protein_coding_gene
WBGene00003911	470.516	1.7189	0.781484	0.166708	4.68774	2.76241e-06	0.000306016	pak-1	C09B8.7	protein_coding_gene
WBGene00004031	2075.83	1.6103	0.687332	0.201266	3.41504	0.000637716	0.0251107	pis-1	T13F2.3	protein_coding_gene
WBGene00004203	1846.71	1.73617	0.795906	0.227602	3.49692	0.000470666	0.0209245	swsn-1	Y113G7B.23	protein_coding_gene
WBGene00004243	4518.3	1.43701	0.523068	0.158078	3.30892	0.000936569	0.0327073	puf-7	B0273.2	protein_coding_gene
WBGene00004332	484.748	1.44494	0.531005	0.167133	3.17713	0.00148738	0.0454795	rec-1	Y18H1A.7	protein_coding_gene
WBGene00004408	37733.6	1.60355	0.681273	0.206492	3.29927	0.000969382	0.0333364	rla-0	F25H2.10	protein_coding_gene
WBGene00004420	29246	1.59412	0.672763	0.194498	3.45898	0.000542232	0.0224793	rpl-9	R13A5.8	protein_coding_gene
WBGene00004445	14450.5	1.80754	0.854027	0.217268	3.93075	8.46825e-05	0.00539851	rpl-31	W09C5.6	protein_coding_gene
WBGene00004449	22378	1.51001	0.594559	0.166642	3.56787	0.000359893	0.0170665	rpl-35	ZK652.4	protein_coding_gene
WBGene00004456	22482.3	2.02007	1.01441	0.29697	3.41586	0.000635815	0.0251107	rpl-43	Y48B6A.2	protein_coding_gene
WBGene00004475	27569.4	1.54028	0.623188	0.191353	3.25675	0.00112695	0.037422	rps-6	Y71A12B.1	protein_coding_gene
WBGene00004495	20665.6	1.64689	0.719745	0.191995	3.74878	0.000177699	0.00976264	rps-26	F39B2.6	protein_coding_gene
WBGene00004706	2844.96	1.40115	0.486607	0.139357	3.4918	0.000479785	0.0210725	rsr-1	F28D9.1	protein_coding_gene
WBGene00004995	2198.56	1.54694	0.629422	0.17869	3.52242	0.000427632	0.019658	spp-10	C28C12.7	protein_coding_gene
WBGene00005002	5969.03	1.65256	0.724698	0.185234	3.91234	9.14059e-05	0.00564087	spp-17	C54G6.5	protein_coding_gene
WBGene00005003	294.501	1.84315	0.882176	0.208822	4.22454	2.39428e-05	0.00197157	spp-18	F27C8.4	protein_coding_gene
WBGene00006127	48.2912	4.09533	2.03398	0.451743	4.50252	6.71524e-06	0.000641861	str-64	T28A11.1	protein_coding_gene
WBGene00006381	1872.92	1.60608	0.683547	0.182334	3.74888	0.000177629	0.00976264	tac-1	Y54E2A.3	protein_coding_gene
WBGene00006433	2737.88	1.44666	0.532721	0.141507	3.76463	0.000166793	0.00939253	sdhb-1	F42A8.2	protein_coding_gene
WBGene00006565	2543.15	1.50302	0.587861	0.168544	3.48787	0.000486881	0.0210904	tfg-1	Y63D3A.5	protein_coding_gene
WBGene00006703	1467.46	1.60149	0.679417	0.177467	3.82842	0.00012897	0.00754557	ubc-6	D1022.1	protein_coding_gene
WBGene00007145	1921.9	1.50445	0.589232	0.167788	3.51176	0.000445142	0.0201882		B0334.5	protein_coding_gene
WBGene00007165	247.434	2.16292	1.11298	0.274803	4.0501	5.11957e-05	0.00364163		B0391.10	pseudogene
WBGene00007192	3527.86	1.48002	0.565615	0.168543	3.3559	0.00079107	0.0292112		B0491.5	protein_coding_gene
WBGene00007303	831.111	1.50024	0.585195	0.166347	3.51792	0.000434948	0.0199265	rnh-1.3	C04F12.9	protein_coding_gene
WBGene00007350	1654.68	1.55636	0.638178	0.155902	4.09346	4.24992e-05	0.00313867	sucl-1	C05G5.4	protein_coding_gene
WBGene00007454	29.1125	7.37857	2.88334	0.44432	6.48933	8.62165e-11	2.64822e-08		C08F11.7	protein_coding_gene
WBGene00007459	46.5735	3.57254	1.83695	0.524384	3.50306	0.000459937	0.020571		C08F11.12	protein_coding_gene
WBGene00007675	349.473	2.5679	1.36059	0.217115	6.26667	3.68847e-10	9.58646e-08		C18D4.6	protein_coding_gene
WBGene00007681	3628.29	1.48185	0.567402	0.154827	3.66475	0.000247577	0.0126264		C18D11.3	protein_coding_gene
WBGene00007766	4007.63	2.25357	1.17221	0.212404	5.51879	3.41336e-08	6.46971e-06		C27C7.1	protein_coding_gene
WBGene00007907	1093.13	1.5792	0.659195	0.181942	3.62311	0.000291085	0.0145166		C34B4.2	protein_coding_gene
WBGene00008003	737.539	1.73082	0.791459	0.16122	4.90919	9.14535e-07	0.000118846	enu-3.2	C38D4.1	protein_coding_gene
WBGene00008010	4344.83	4.21135	2.07428	0.198037	10.4742	1.135e-25	2.19136e-22		C38D9.2	protein_coding_gene
WBGene00008027	57.9397	2.42606	1.27861	0.394439	3.24159	0.00118863	0.0386685	scl-5	C39E9.2	protein_coding_gene
WBGene00008028	76.4203	2.5544	1.35299	0.357625	3.78326	0.000154789	0.00883759	scl-6	C39E9.4	protein_coding_gene
WBGene00008488	525.54	1.51398	0.598347	0.164832	3.63004	0.00028338	0.0141847		F01D4.5	protein_coding_gene
WBGene00008504	14422.9	1.55011	0.632374	0.133491	4.73722	2.1667e-06	0.00024816		F01G4.5	protein_coding_gene
WBGene00008506	5357.49	1.88924	0.917806	0.164702	5.57252	2.51078e-08	5.06466e-06	tkt-1	F01G10.1	protein_coding_gene
WBGene00008681	389.241	12.24	3.61353	0.253273	14.2673	3.49843e-46	2.36406e-42	scrm-4	F11A6.2	protein_coding_gene
WBGene00008863	217.191	2.28584	1.19272	0.300356	3.97104	7.15606e-05	0.00478091		F15D4.6	protein_coding_gene
WBGene00008974	403.028	1.87158	0.904255	0.191934	4.71129	2.46153e-06	0.00027723	tbc-1	F20D1.2	protein_coding_gene
WBGene00008975	608.077	1.66739	0.737587	0.213	3.46285	0.000534484	0.0224326		F20D1.3	protein_coding_gene
WBGene00009112	2613.85	1.42722	0.513208	0.157471	3.25906	0.00111784	0.037395	tag-353	F25D7.2	protein_coding_gene
WBGene00009572	82.4008	14.1078	3.81842	0.335938	11.3664	6.14485e-30	2.07619e-26		F40D4.13	protein_coding_gene
WBGene00009578	547.696	1.8906	0.918848	0.177325	5.18172	2.19851e-07	3.30143e-05		F40F8.5	protein_coding_gene
WBGene00009637	34.0595	6.64825	2.73297	0.57421	4.75954	1.94037e-06	0.00022607	nspc-13	F42F12.6	protein_coding_gene
WBGene00009662	278.839	1.86067	0.895818	0.268409	3.33751	0.000845321	0.0303843		F43G6.10	protein_coding_gene
WBGene00009851	230.081	1.77643	0.828984	0.247797	3.34542	0.000821592	0.0299294		F48F7.6	protein_coding_gene
WBGene00009878	2291.21	1.61833	0.694504	0.219481	3.1643	0.00155456	0.0472495		F49C12.9	protein_coding_gene
WBGene00010204	7548.93	1.77518	0.827965	0.202235	4.09407	4.23862e-05	0.00313867		F57F5.1	protein_coding_gene
WBGene00010209	148.008	16.0843	4.00758	0.402596	9.95436	2.4137e-23	2.96555e-20	fbxa-191	F57G4.4	pseudogene
WBGene00010212	53.6862	7.73911	2.95217	0.439181	6.72199	1.7926e-11	6.05676e-09	fbxa-192	F57G4.8	protein_coding_gene
WBGene00010293	101.809	1.96767	0.976487	0.282663	3.45459	0.000551124	0.0227781	fbxa-108	F59A1.7	protein_coding_gene
WBGene00010295	190.694	7.70156	2.94515	0.347963	8.46397	2.58424e-17	1.66314e-14	fbxa-193	F59A1.9	pseudogene
WBGene00010419	20948.2	1.54068	0.623569	0.164722	3.78559	0.000153347	0.00881909	atp-1	H28O16.1	protein_coding_gene
WBGene00010597	657.487	1.95441	0.966734	0.219605	4.40215	1.07184e-05	0.000978779		K06A4.7	protein_coding_gene
WBGene00010806	3982	1.51442	0.598769	0.17877	3.34938	0.000809912	0.0297445		M01E5.3	protein_coding_gene
WBGene00010959	42500.7	1.95504	0.9672	0.28114	3.44028	0.00058112	0.0237995	nduo-1	MTCE.11	protein_coding_gene
WBGene00011012	1786.91	1.59514	0.673686	0.171807	3.92117	8.81196e-05	0.00555959		R04D3.4	protein_coding_gene
WBGene00011110	1723.3	1.44226	0.528331	0.15974	3.30745	0.000941488	0.0327293	prdx-3	R07E5.2	protein_coding_gene
WBGene00011679	982.91	1.63715	0.711184	0.189324	3.75645	0.000172343	0.00962485	ucr-2.2	T10B10.2	protein_coding_gene
WBGene00011680	593.343	1.91145	0.934667	0.176962	5.28173	1.27971e-07	1.98796e-05		T10B10.3	protein_coding_gene
WBGene00012020	6391.02	1.64422	0.717399	0.199892	3.58893	0.000332035	0.0160266	gyg-2	T25E12.5	protein_coding_gene
WBGene00012106	779.784	1.94475	0.959588	0.249176	3.85105	0.000117613	0.00706461		T27F6.7	protein_coding_gene
WBGene00012156	2299.72	1.97744	0.983631	0.192077	5.12102	3.03895e-07	4.3233e-05	ebp-2	VW02B12L.3	protein_coding_gene
WBGene00012301	398.204	1.51811	0.602275	0.175762	3.42666	0.000611057	0.0247198		W06D11.3	protein_coding_gene
WBGene00012326	1180.64	1.78588	0.836633	0.19633	4.26137	2.0318e-05	0.00170558		W07E11.1	protein_coding_gene
WBGene00012354	7432.03	1.59254	0.671326	0.176156	3.81098	0.000138416	0.00802871	cox-4	W09C5.8	protein_coding_gene
WBGene00012463	1179.15	1.47662	0.562296	0.140104	4.01341	5.98476e-05	0.00416928		Y17G7B.10	protein_coding_gene
WBGene00012468	842.577	1.73082	0.791454	0.175155	4.5186	6.22488e-06	0.000618597		Y17G7B.17	protein_coding_gene
WBGene00012477	1294.75	1.50715	0.59182	0.166851	3.547	0.000389638	0.0179726		Y18D10A.4	protein_coding_gene
WBGene00012552	285.654	1.66357	0.734287	0.220968	3.32305	0.000890394	0.0316676	enu-3.5	Y37D8A.12	protein_coding_gene
WBGene00012592	351.896	2.15491	1.10763	0.294619	3.75953	0.000170235	0.00954656		Y38E10A.14	protein_coding_gene
WBGene00012664	5879.21	1.78145	0.833055	0.19725	4.22335	2.40702e-05	0.00197157		Y39B6A.1	protein_coding_gene
WBGene00012700	1136.5	1.62125	0.697105	0.210119	3.31766	0.000907752	0.032032		Y39B6A.42	protein_coding_gene
WBGene00012798	7.08425	19.5801	4.29132	1.09761	3.9097	9.24108e-05	0.00567696		Y43F4A.3	protein_coding_gene
WBGene00012819	26.1677	4.84482	2.27644	0.652358	3.48956	0.000483816	0.0210904		Y43F8B.9	protein_coding_gene
WBGene00012983	1838.27	1.38365	0.468476	0.148469	3.15537	0.00160296	0.0483241	men-1	Y48B6A.12	protein_coding_gene
WBGene00013081	218.547	2.61541	1.38704	0.389586	3.56029	0.000370451	0.0173842		Y51A2D.14	protein_coding_gene
WBGene00013180	57.923	4.31286	2.10865	0.40978	5.1458	2.66383e-07	3.91323e-05	cutl-10	Y53H1B.1	protein_coding_gene
WBGene00013193	932.294	1.41688	0.502721	0.152173	3.30361	0.000954499	0.0330771		Y54E2A.8	protein_coding_gene
WBGene00013329	41.2506	2.51932	1.33303	0.408839	3.26053	0.00111204	0.0373737		Y57G11C.40	protein_coding_gene
WBGene00013330	10.8351	6.43361	2.68563	0.786062	3.41656	0.00063418	0.0251107		Y57G11C.41	protein_coding_gene
WBGene00013350	554.258	1.62248	0.698204	0.175611	3.97585	7.01291e-05	0.00476279	slr-2	Y59A8B.13	protein_coding_gene
WBGene00013391	1932.3	1.66625	0.736601	0.192201	3.83246	0.00012687	0.00748753		Y62H9A.3	protein_coding_gene
WBGene00013463	3676.56	1.76412	0.818945	0.234779	3.48816	0.000486359	0.0210904	kdp-1	Y67H2A.5	protein_coding_gene
WBGene00013826	163.504	1.72264	0.784623	0.199166	3.93954	8.16392e-05	0.00525407		Y116F11B.10	pseudogene
WBGene00013925	5587.9	1.56465	0.645838	0.174221	3.70699	0.000209735	0.0111159	coa-7	ZK20.4	protein_coding_gene
WBGene00014087	2694.32	1.35774	0.441206	0.135642	3.25273	0.00114302	0.0376779		ZK809.5	protein_coding_gene
WBGene00014095	16301	1.48441	0.569894	0.17064	3.33974	0.000838575	0.0303843	gdh-1	ZK829.4	protein_coding_gene
WBGene00014472	1353.18	2.17176	1.11887	0.300711	3.72074	0.000198643	0.0106564		MTCE.33	rRNA_gene
WBGene00014672	10.37	7.84227	2.97127	0.867297	3.4259	0.000612773	0.0247198		C08F11.6	pseudogene
WBGene00014954	2019.49	2.13381	1.09343	0.216485	5.05083	4.39898e-07	6.1291e-05		Y102A5C.5	pseudogene
WBGene00014977	31.6666	3.80506	1.92792	0.421206	4.57714	4.71375e-06	0.000478995		ZC15.4	pseudogene
WBGene00015573	55.5946	4.35539	2.1228	0.479785	4.42449	9.66726e-06	0.000907313		C07G1.7	protein_coding_gene
WBGene00015605	27.0222	4.53829	2.18215	0.53931	4.04619	5.2058e-05	0.00368358		C08E3.13	protein_coding_gene
WBGene00015826	69.982	3.03184	1.6002	0.398871	4.01181	6.02542e-05	0.00417608	math-12	C16C4.2	pseudogene
WBGene00016055	867.674	1.50788	0.592518	0.18114	3.27105	0.00107149	0.0362029		C24D10.4	protein_coding_gene
WBGene00016178	6873.14	1.92841	0.947408	0.229377	4.13036	3.6219e-05	0.00275	mesp-1	C28C12.2	protein_coding_gene
WBGene00016836	2520.12	1.67002	0.739869	0.200059	3.69825	0.000217088	0.0114161		C50F2.2	protein_coding_gene
WBGene00017069	187.61	2.95224	1.56181	0.33717	4.63211	3.6195e-06	0.000388235	timm-17B.2	D2096.1	protein_coding_gene
WBGene00017100	45.2738	3.2194	1.68679	0.533106	3.16408	0.00155575	0.0472495		E02H9.2	protein_coding_gene
WBGene00017778	1775.9	1.47571	0.561414	0.173593	3.23408	0.00122036	0.0393632	nono-1	F25B5.7	protein_coding_gene
WBGene00017986	2849.63	1.6028	0.680592	0.198765	3.4241	0.000616837	0.0247198		F32D1.7	protein_coding_gene
WBGene00017990	1293.67	1.50579	0.590523	0.180365	3.27404	0.0010602	0.0359114	cec-4	F32E10.2	protein_coding_gene
WBGene00018223	46.7507	3.94462	1.97988	0.498399	3.97249	7.11262e-05	0.00478091	bath-13	F40B1.1	protein_coding_gene
WBGene00018309	75.2203	2.45071	1.2932	0.347573	3.72066	0.000198699	0.0106564		F41G4.5	protein_coding_gene
WBGene00018793	1442.7	1.55546	0.637339	0.190367	3.34796	0.000814102	0.0298173	mrpl-40	F54C4.1	protein_coding_gene
WBGene00018996	414.067	1.41852	0.504387	0.158153	3.18924	0.00142648	0.0442175		F57B9.1	protein_coding_gene
WBGene00019134	55.5571	2.57439	1.36423	0.406305	3.35766	0.000786056	0.0291056		F59H6.3	pseudogene
WBGene00019189	937.744	2.86987	1.52099	0.239436	6.35236	2.12036e-10	6.09717e-08		H11L12.1	protein_coding_gene
WBGene00019780	772.496	1.69788	0.763735	0.204054	3.74281	0.000181977	0.00991701		M60.4	protein_coding_gene
WBGene00019789	85.2989	2.6258	1.39276	0.440602	3.16103	0.00157212	0.0475327		M116.2	pseudogene
WBGene00019796	674.257	1.61648	0.692859	0.190707	3.63311	0.000280022	0.0140688		M151.4	protein_coding_gene
WBGene00020695	1553.86	1.54304	0.625774	0.165853	3.77307	0.00016125	0.00911837		T22F3.2	protein_coding_gene
WBGene00020869	214.223	1.87312	0.905443	0.235976	3.83701	0.000124544	0.00738248		T28A11.2	protein_coding_gene
WBGene00020886	795.043	1.55229	0.634395	0.177703	3.56997	0.000357026	0.0169902	ttr-6	T28B4.3	protein_coding_gene
WBGene00020950	4489.5	1.47757	0.563226	0.141333	3.9851	6.74523e-05	0.00460413	dlst-1	W02F12.5	protein_coding_gene
WBGene00021015	401.546	1.67922	0.747787	0.203984	3.66592	0.000246456	0.0126168	enu-3.3	W03G9.3	protein_coding_gene
WBGene00021035	6653.96	1.72673	0.788044	0.215946	3.64927	0.000262982	0.013262		W05F2.3	protein_coding_gene
WBGene00021044	112.814	1.86834	0.901756	0.282454	3.19258	0.0014101	0.0440128		W05H7.1	protein_coding_gene
WBGene00021083	6.50747	8.44952	3.07887	0.958933	3.21073	0.00132401	0.0417108		W08E12.2	protein_coding_gene
WBGene00021097	2068.28	1.75946	0.815134	0.176243	4.62506	3.74492e-06	0.000398524	cdc-37	W08F4.8	protein_coding_gene
WBGene00021346	1429.63	1.79285	0.842256	0.201203	4.1861	2.83785e-05	0.00225609		Y37E3.1	protein_coding_gene
WBGene00021456	1940.7	1.6002	0.678249	0.188221	3.60348	0.000313985	0.0154873		Y39F10B.1	protein_coding_gene
WBGene00021544	34018.4	1.57215	0.652739	0.174391	3.74296	0.000181864	0.00991701		Y43B11AR.3	protein_coding_gene
WBGene00021561	1533.16	1.73354	0.793718	0.211391	3.75473	0.000173525	0.00965099		Y45G5AM.9	protein_coding_gene
WBGene00021654	75.9288	1.89732	0.923961	0.277003	3.33556	0.000851273	0.0305171		Y47G7B.2	protein_coding_gene
WBGene00021658	1675.17	1.82501	0.867905	0.223962	3.87524	0.000106518	0.00645559		Y48G1A.2	protein_coding_gene
WBGene00021662	143.293	2.49056	1.31647	0.244932	5.37483	7.66553e-08	1.24819e-05	snpc-3.3	Y48G1BL.1	protein_coding_gene
WBGene00021732	1045.36	1.7322	0.792607	0.229102	3.45963	0.000540922	0.0224793		Y49G5B.1	protein_coding_gene
WBGene00021751	588.549	1.9188	0.940207	0.181694	5.17466	2.28325e-07	3.39101e-05		Y50D7A.1	protein_coding_gene
WBGene00021885	40.4498	3.89546	1.96179	0.481896	4.07099	4.68129e-05	0.00340149		Y54G2A.20	pseudogene
WBGene00021886	233.169	1.62258	0.698291	0.207407	3.36676	0.000760567	0.0286516		Y54G2A.21	pseudogene
WBGene00021906	1246.75	1.53963	0.622584	0.168881	3.68653	0.000227332	0.0118625		Y55B1AR.2	protein_coding_gene
WBGene00022022	427.957	1.59304	0.671782	0.199759	3.36297	0.000771099	0.0288682		Y61A9LA.11	protein_coding_gene
WBGene00022141	2463.78	1.4209	0.506808	0.15944	3.17868	0.00147949	0.0453408	chaf-2	Y71G12B.1	protein_coding_gene
WBGene00022244	1934.27	1.48719	0.572593	0.174407	3.28308	0.0010268	0.0349966		Y73B6BL.23	protein_coding_gene
WBGene00022336	21082.1	1.68931	0.756436	0.206614	3.66111	0.000251129	0.0127594		Y82E9BR.3	protein_coding_gene
WBGene00022643	28.5353	3.62261	1.85703	0.516901	3.59262	0.000327369	0.015952		ZK6.8	protein_coding_gene
WBGene00022653	1497.49	1.50872	0.593328	0.172086	3.44785	0.000565064	0.0232123		ZK105.1	protein_coding_gene
WBGene00022712	244.902	1.76088	0.816294	0.238495	3.42269	0.000620053	0.0247198		ZK355.2	protein_coding_gene
WBGene00022738	2172.69	1.70995	0.77395	0.165865	4.66615	3.06893e-06	0.000334488	fubl-2	ZK418.9	protein_coding_gene
WBGene00022809	84.3799	23.4404	4.55092	0.87587	5.19589	2.03745e-07	3.09395e-05		ZK697.14	protein_coding_gene
WBGene00023284	68.9543	2.94699	1.55924	0.354517	4.3982	1.0915e-05	0.000990044		F41B5.1	protein_coding_gene
WBGene00023497	2209.79	1.49741	0.582474	0.182069	3.19919	0.00137814	0.0432148	lin-15B	ZK662.4	protein_coding_gene
WBGene00043987	115.318	5.69406	2.50946	0.274411	9.14488	5.96973e-20	4.74594e-17		AC8.9	pseudogene
WBGene00044258	642.834	2.16541	1.11464	0.254408	4.3813	1.17974e-05	0.0010559		Y57G11C.51	protein_coding_gene
WBGene00044339	67.0483	2.88928	1.53071	0.44814	3.4157	0.000636184	0.0251107	nspc-4	C03G5.11	protein_coding_gene
WBGene00044367	7.93639	10.8995	3.4462	1.09233	3.15492	0.00160544	0.0483241		T05A8.8	protein_coding_gene
WBGene00044789	2201.83	1.78568	0.836473	0.217874	3.83926	0.000123406	0.0073473		T07A9.14	protein_coding_gene
WBGene00045357	1061.56	1.49731	0.58237	0.18065	3.22375	0.00126526	0.0403301		F13A7.14	protein_coding_gene
WBGene00045366	108.621	2.21825	1.14943	0.300083	3.83036	0.000127958	0.00751892		Y17D7C.3	pseudogene
WBGene00045418	1288.04	1.81517	0.860104	0.211631	4.06417	4.82039e-05	0.00348383		F15B9.10	protein_coding_gene
WBGene00194679	401.874	1.54747	0.629912	0.196952	3.1983	0.00138242	0.0432487		T26C11.9	protein_coding_gene
WBGene00202355	1581.47	1.6936	0.760089	0.18315	4.15009	3.32339e-05	0.00256661		M176.15	ncRNA_gene
WBGene00219425	2187.53	1.64017	0.713848	0.171385	4.16518	3.1111e-05	0.00244457		Y54G2A.73	protein_coding_gene
WBGene00219451	295.597	1.59427	0.672898	0.197351	3.40965	0.000650465	0.0254813		F52D2.12	protein_coding_gene
WBGene00219655	277.281	2.46837	1.30356	0.23762	5.4859	4.11367e-08	7.22029e-06	linc-107	C30G12.8	lincRNA_gene
WBGene00235090	159.408	7.14822	2.83759	0.310136	9.14948	5.72084e-20	4.74594e-17		C38D9.13	ncRNA_gene
WBGene00235352	65.9709	2.30121	1.20239	0.364273	3.3008	0.000964096	0.0332586		ZK250.13	protein_coding_gene
WBGene00235389	9.74482	6.12868	2.61558	0.807686	3.23836	0.0012022	0.0389634		C46G7.111	ncRNA_gene
WBGene00269355	13.5784	8.84753	3.14528	0.735842	4.27439	1.91661e-05	0.00161894		T28A11.25	protein_coding_gene
WBGene00302980	8495.34	1.41212	0.497859	0.149143	3.33814	0.000843422	0.0303843		F53E2.2	protein_coding_gene

## Sheet: mrpl-2(osa3) DOWN unique
Gene	baseMean	fold change	log2FoldChange	lfcSE	stat	pvalue	padj	gene symbol	gene name	coding
WBGene00017969	290.825	0.0606278	-4.04388	0.280861	-14.3981	5.31628e-47	7.18496e-43		F32A5.3	protein_coding_gene
WBGene00002018	26.1472	0.0635681	-3.97555	0.727889	-5.46176	4.71433e-08	8.16849e-06	hsp-16.41	Y46H3A.2	protein_coding_gene
WBGene00016273	90.5095	0.0709746	-3.81655	0.312059	-12.2302	2.14381e-34	9.65787e-31		C30G12.1	protein_coding_gene
WBGene00002017	41.1526	0.073063	-3.77471	0.544997	-6.92612	4.32538e-12	1.71934e-09	hsp-16.11	T27E4.2	protein_coding_gene
WBGene00021025	17.9539	0.0745381	-3.74588	0.70435	-5.31821	1.04795e-07	1.64687e-05	cutl-13	W04C9.3	protein_coding_gene
WBGene00002016	28.6303	0.0783866	-3.67325	0.732404	-5.01533	5.29421e-07	7.30115e-05	hsp-16.2	Y46H3A.3	protein_coding_gene
WBGene00002026	117.869	0.0872202	-3.51919	0.360821	-9.75331	1.78557e-22	1.85631e-19	hsp-70	C12C8.1	protein_coding_gene
WBGene00009691	19.5204	0.0961172	-3.37906	0.713242	-4.73761	2.16254e-06	0.00024816		F44E5.4	protein_coding_gene
WBGene00021731	49.0561	0.101	-3.30757	0.480501	-6.88359	5.83616e-12	2.13178e-09		Y49G5A.1	protein_coding_gene
WBGene00009692	21.1212	0.109154	-3.19557	0.734652	-4.34977	1.36278e-05	0.00120379		F44E5.5	protein_coding_gene
WBGene00021919	10.3972	0.119755	-3.06184	0.775195	-3.94977	7.82272e-05	0.00515727	cutl-25	Y55D5A.6	protein_coding_gene
WBGene00021701	13.4181	0.128281	-2.96262	0.865421	-3.42333	0.000618598	0.0247198		Y48G9A.7	protein_coding_gene
WBGene00018606	8.67771	0.149552	-2.74128	0.806043	-3.40091	0.000671615	0.0262338		F48E3.6	protein_coding_gene
WBGene00011467	42.4074	0.150765	-2.72963	0.446066	-6.11933	9.39679e-10	2.30905e-07	decr-1.3	T05C12.3	protein_coding_gene
WBGene00011852	25.2771	0.165565	-2.59453	0.521241	-4.9776	6.43772e-07	8.70058e-05	clec-26	T20B3.12	protein_coding_gene
WBGene00020889	19.5803	0.16975	-2.55852	0.604348	-4.23352	2.3006e-05	0.00190752		T28C12.2	protein_coding_gene
WBGene00022641	17.9274	0.181366	-2.46302	0.619881	-3.97338	7.08611e-05	0.00478091		ZK6.6	protein_coding_gene
WBGene00047566	75.3816	0.185054	-2.43398	0.295468	-8.23773	1.75512e-16	9.48817e-14	21ur-1372	Y51H4A.173	piRNA_gene
WBGene00006873	13.695	0.189871	-2.39691	0.685957	-3.49426	0.000475384	0.021065	vab-7	M142.4	protein_coding_gene
WBGene00021416	12.7038	0.19335	-2.37072	0.749828	-3.16168	0.00156861	0.0475327	mksr-2	Y38F2AL.2	protein_coding_gene
WBGene00010243	47.9384	0.198416	-2.3334	0.413244	-5.64655	1.63698e-08	3.45685e-06		F58D5.3	protein_coding_gene
WBGene00000596	576.738	0.20502	-2.28616	0.284585	-8.03333	9.48631e-16	4.93106e-13	col-7	C15A11.5	protein_coding_gene
WBGene00000638	531.814	0.205028	-2.2861	0.276291	-8.27425	1.29268e-16	7.27941e-14	col-62	C15A11.6	protein_coding_gene
WBGene00021928	279.58	0.210255	-2.24979	0.226722	-9.92309	3.30354e-23	3.72061e-20		Y55F3AM.11	protein_coding_gene
WBGene00000729	70.36	0.212805	-2.2324	0.355962	-6.27144	3.57717e-10	9.49036e-08	col-156	F57B7.3	protein_coding_gene
WBGene00011231	21.8954	0.221524	-2.17446	0.625377	-3.47704	0.000506978	0.0216145		R11A5.3	protein_coding_gene
WBGene00008763	14.7909	0.222634	-2.16725	0.668655	-3.24121	0.00119024	0.0386685		F13G3.3	protein_coding_gene
WBGene00009526	27.5393	0.235983	-2.08325	0.501361	-4.15519	3.25023e-05	0.00253913	clec-169	F38A1.14	protein_coding_gene
WBGene00022145	28.6834	0.266195	-1.90945	0.413005	-4.62331	3.77674e-06	0.00039877		Y71G12B.5	protein_coding_gene
WBGene00003533	39.6211	0.27628	-1.8558	0.422522	-4.39219	1.12216e-05	0.00101107	nas-14	F09E8.6	protein_coding_gene
WBGene00016165	25.3003	0.278094	-1.84636	0.473127	-3.90245	9.52241e-05	0.00580564		C27F2.1	protein_coding_gene
WBGene00009518	114.892	0.282507	-1.82364	0.292187	-6.24135	4.3381e-10	1.10622e-07	clec-166	F38A1.5	protein_coding_gene
WBGene00009429	90.3026	0.283163	-1.8203	0.329938	-5.51709	3.44668e-08	6.46971e-06	irg-5	F35E12.5	protein_coding_gene
WBGene00007779	582.499	0.283653	-1.8178	0.209616	-8.67205	4.24422e-18	3.1867e-15		C27D8.3	protein_coding_gene
WBGene00011262	45.8128	0.286193	-1.80494	0.437734	-4.12338	3.73357e-05	0.00281895	pho-8	R13H4.3	protein_coding_gene
WBGene00021252	24.1897	0.29897	-1.74193	0.538053	-3.23746	0.00120598	0.0389924	cht-4	Y22D7AL.14	protein_coding_gene
WBGene00011435	251.347	0.300994	-1.73219	0.251593	-6.8849	5.78275e-12	2.13178e-09		T04D3.8	protein_coding_gene
WBGene00017364	48.3895	0.304658	-1.71474	0.43486	-3.94319	8.04037e-05	0.00522431	clec-7	F10G2.3	protein_coding_gene
WBGene00018169	26.0599	0.305344	-1.71149	0.53251	-3.21401	0.00130895	0.0413328	nspb-2	F38A5.12	protein_coding_gene
WBGene00019917	22.751	0.307627	-1.70075	0.485239	-3.50497	0.000456657	0.0205041	clec-43	R07C3.1	protein_coding_gene
WBGene00011462	102.164	0.311469	-1.68284	0.293974	-5.72444	1.03777e-08	2.29926e-06	vap-2	T05A10.5	protein_coding_gene
WBGene00012272	46.9534	0.312914	-1.67616	0.397764	-4.21396	2.50936e-05	0.00203078	dhc-4	W05B2.4	protein_coding_gene
WBGene00001105	31.9778	0.317704	-1.65425	0.443509	-3.72991	0.00019155	0.0103552	dsl-3	Y41D4B.10	protein_coding_gene
WBGene00000799	94.0053	0.319524	-1.646	0.379475	-4.33758	1.44057e-05	0.00126424	crn-6	K04H4.6	protein_coding_gene
WBGene00219688	45.3012	0.323098	-1.62995	0.431265	-3.77947	0.000157161	0.00892448	linc-21	F36A4.21	lincRNA_gene
WBGene00011668	1270.32	0.324832	-1.62224	0.215591	-7.52459	5.28846e-14	2.4646e-11	clec-47	T09F5.9	protein_coding_gene
WBGene00001937	90.8233	0.329627	-1.60109	0.36342	-4.40563	1.05476e-05	0.000976376	his-63	F22B3.2	protein_coding_gene
WBGene00000663	350.162	0.332004	-1.59073	0.230308	-6.90696	4.95137e-12	1.91194e-09	col-88	W05G11.3	protein_coding_gene
WBGene00012993	25.8063	0.342589	-1.54545	0.475931	-3.24722	0.00116539	0.0381362	dmsr-3	Y48C3A.11	protein_coding_gene
WBGene00009660	72.604	0.343907	-1.53991	0.433931	-3.54874	0.000387073	0.0179154		F43G6.8	protein_coding_gene
WBGene00007344	32.9043	0.344106	-1.53907	0.473328	-3.2516	0.00114757	0.0377358		C05E7.2	protein_coding_gene
WBGene00015038	115.056	0.346313	-1.52985	0.343799	-4.44984	8.59324e-06	0.000812151	nstp-6	B0212.4	protein_coding_gene
WBGene00021873	101.837	0.348711	-1.5199	0.273208	-5.56315	2.64941e-08	5.18938e-06	clec-82	Y54G2A.8	protein_coding_gene
WBGene00015933	336.244	0.349522	-1.51654	0.34297	-4.42179	9.78862e-06	0.000912367		C17H12.8	protein_coding_gene
WBGene00008655	38.5184	0.35166	-1.50775	0.358615	-4.20436	2.61827e-05	0.00209384	lips-3	F10F2.3	protein_coding_gene
WBGene00017678	231.201	0.352684	-1.50355	0.292864	-5.13396	2.83714e-07	4.07914e-05	asp-12	F21F8.4	protein_coding_gene
WBGene00000298	411.633	0.353643	-1.49963	0.207388	-7.23104	4.79294e-13	2.02427e-10	cat-4	F32G8.6	protein_coding_gene
WBGene00013978	29.7986	0.355264	-1.49304	0.44433	-3.3602	0.000778861	0.0290782		ZK507.1	protein_coding_gene
WBGene00000601	2766.12	0.359385	-1.4764	0.30182	-4.89165	9.99934e-07	0.000127239	col-12	F15H10.1	protein_coding_gene
WBGene00001119	334.721	0.36533	-1.45273	0.208578	-6.96492	3.28586e-12	1.34571e-09	dyf-3	C04C3.5	protein_coding_gene
WBGene00077757	30.9989	0.368228	-1.44133	0.392874	-3.66867	0.000243811	0.0125289		E02H4.7	protein_coding_gene
WBGene00004677	866.048	0.370133	-1.43389	0.318503	-4.50195	6.73337e-06	0.000641861	rrn-3.56	F31C3.10	pseudogene
WBGene00021918	32.6568	0.370177	-1.43371	0.391769	-3.65958	0.000252628	0.0127875		Y55D5A.4	protein_coding_gene
WBGene00000397	131.744	0.370516	-1.43239	0.293959	-4.87276	1.10048e-06	0.000137713	cdh-5	F08B4.2	protein_coding_gene
WBGene00015268	35.8012	0.378505	-1.40162	0.430276	-3.25748	0.00112407	0.0374183		BE0003N10.3	protein_coding_gene
WBGene00012922	31.6887	0.381944	-1.38857	0.430523	-3.2253	0.00125839	0.040206		Y47D3A.1	protein_coding_gene
WBGene00000666	218.125	0.389207	-1.36139	0.187982	-7.24213	4.41681e-13	1.92559e-10	col-91	F09G8.6	protein_coding_gene
WBGene00010495	30.7659	0.392281	-1.35004	0.426429	-3.16592	0.00154595	0.0471638		K02B12.2	protein_coding_gene
WBGene00017322	259.039	0.393051	-1.34721	0.249092	-5.40849	6.35575e-08	1.04754e-05	clec-160	F09G8.8	protein_coding_gene
WBGene00013559	42.6982	0.394746	-1.341	0.375047	-3.57556	0.000349475	0.0166896		Y75B8A.28	protein_coding_gene
WBGene00019273	62.0842	0.400684	-1.31946	0.412276	-3.20043	0.00137221	0.0431289		H43E16.1	protein_coding_gene
WBGene00045475	30.2562	0.402759	-1.31201	0.411871	-3.18549	0.0014451	0.0445902		T07A5.7	protein_coding_gene
WBGene00000463	78.5815	0.403896	-1.30794	0.270404	-4.83699	1.31819e-06	0.000157658	ceh-43	C28A5.4	protein_coding_gene
WBGene00001636	167.142	0.406469	-1.29878	0.24257	-5.35426	8.59061e-08	1.38217e-05	gly-11	Y75B8A.9	protein_coding_gene
WBGene00003096	549.379	0.40679	-1.29764	0.197734	-6.56258	5.28861e-11	1.66222e-08	lys-7	C02A12.4	protein_coding_gene
WBGene00003616	218.855	0.411501	-1.28103	0.369102	-3.47067	0.00051916	0.0219264	nhr-17	C02B4.2	protein_coding_gene
WBGene00007072	40.3918	0.414031	-1.27219	0.365655	-3.47921	0.0005029	0.0215085	ugt-1	AC3.7	protein_coding_gene
WBGene00000636	252.396	0.415606	-1.26671	0.230404	-5.4978	3.84562e-08	6.93142e-06	col-60	F22D6.10	protein_coding_gene
WBGene00010185	174.862	0.41709	-1.26157	0.253608	-4.97448	6.54222e-07	8.75426e-05		F57A10.4	protein_coding_gene
WBGene00000734	896.942	0.418227	-1.25764	0.204825	-6.14008	8.24803e-10	2.0643e-07	col-161	C50B6.4	protein_coding_gene
WBGene00020954	175.44	0.418301	-1.25739	0.244513	-5.14242	2.71217e-07	3.94139e-05		W02G9.4	protein_coding_gene
WBGene00006767	147.847	0.420011	-1.2515	0.23899	-5.23663	1.63539e-07	2.51163e-05	unc-31	ZK897.1	protein_coding_gene
WBGene00004567	561.013	0.420969	-1.24822	0.265286	-4.70517	2.53651e-06	0.000283314	rrn-2.1	F31C3.11	rRNA_gene
WBGene00270321	216.495	0.424377	-1.23658	0.315522	-3.91917	8.88547e-05	0.00555959		Y41C4A.32	protein_coding_gene
WBGene00017335	57.8507	0.425447	-1.23295	0.346501	-3.55828	0.000373296	0.0174571		F10D2.10	protein_coding_gene
WBGene00011339	96.1578	0.431835	-1.21145	0.358119	-3.38281	0.000717484	0.0276262		T01G5.1	protein_coding_gene
WBGene00012437	58.4839	0.436308	-1.19658	0.367551	-3.25555	0.00113173	0.0374885	nmy-3	Y11D7A.14	protein_coding_gene
WBGene00000753	572.035	0.438172	-1.19043	0.318991	-3.73186	0.000190071	0.0103165	col-180	C44C10.1	protein_coding_gene
WBGene00021039	44.8735	0.439433	-1.18628	0.351947	-3.37063	0.000749964	0.0283915		W05F2.7	protein_coding_gene
WBGene00007752	572.229	0.439588	-1.18577	0.207885	-5.704	1.17025e-08	2.55096e-06	wdfy-3	C26H9A.2	protein_coding_gene
WBGene00014057	122.663	0.440214	-1.18372	0.357561	-3.31055	0.000931126	0.0326015		ZK673.1	protein_coding_gene
WBGene00012531	115.569	0.440928	-1.18138	0.30535	-3.86895	0.000109306	0.00659493		Y32F6B.1	protein_coding_gene
WBGene00000735	571.337	0.449381	-1.15399	0.248352	-4.64659	3.37469e-06	0.000364871	col-162	Y2H9A.3	protein_coding_gene
WBGene00000707	2181.51	0.450363	-1.15084	0.286403	-4.01826	5.86304e-05	0.00410565	col-133	F52B11.4	protein_coding_gene
WBGene00019082	251.431	0.453091	-1.14213	0.30738	-3.71568	0.000202656	0.010783	pup-3	F59A3.9	protein_coding_gene
WBGene00004023	146.944	0.454422	-1.1379	0.277661	-4.09814	4.16481e-05	0.0031098	pho-4	T16D1.2	protein_coding_gene
WBGene00018682	194.973	0.455516	-1.13443	0.339018	-3.34621	0.00081923	0.029924	aagr-4	F52D1.1	protein_coding_gene
WBGene00185098	63.8359	0.455723	-1.13377	0.349004	-3.24859	0.0011598	0.0380453		Y71G12B.35	protein_coding_gene
WBGene00004622	245291	0.456655	-1.13082	0.334056	-3.38514	0.000711428	0.02755	rrn-3.1	F31C3.9	rRNA_gene
WBGene00019565	202.682	0.463583	-1.1091	0.23762	-4.66754	3.0482e-06	0.000334488	cyp-35A3	K09D9.2	protein_coding_gene
WBGene00022490	399.568	0.467046	-1.09836	0.227056	-4.83742	1.31537e-06	0.000157658		Y119D3B.13	protein_coding_gene
WBGene00007515	129.027	0.469124	-1.09196	0.277552	-3.93425	8.34564e-05	0.00534556		C10C6.7	protein_coding_gene
WBGene00015865	52.0442	0.469199	-1.09173	0.315344	-3.46203	0.000536124	0.0224326		C16E9.1	protein_coding_gene
WBGene00000719	527.454	0.469577	-1.09057	0.276283	-3.94727	7.90459e-05	0.00518595	col-146	T06E4.6	protein_coding_gene
WBGene00000657	17769	0.46964	-1.09037	0.323414	-3.37145	0.000747742	0.0283869	col-81	F38A3.1	protein_coding_gene
WBGene00022858	326.918	0.469706	-1.09017	0.213272	-5.11165	3.19358e-07	4.49596e-05		ZK1193.2	protein_coding_gene
WBGene00009323	114.929	0.470065	-1.08907	0.248682	-4.37935	1.19032e-05	0.00105837	best-13	F32B6.9	protein_coding_gene
WBGene00012861	136.532	0.472443	-1.08179	0.238613	-4.53364	5.79759e-06	0.000580403		Y45F3A.4	protein_coding_gene
WBGene00022180	44.9479	0.475885	-1.07132	0.328827	-3.25799	0.00112203	0.0374183		Y71H2AM.15	protein_coding_gene
WBGene00009883	95.4865	0.476633	-1.06905	0.32556	-3.28372	0.00102446	0.0349966		F49C12.14	protein_coding_gene
WBGene00044792	72.0729	0.478263	-1.06412	0.305498	-3.48324	0.000495392	0.0212547		F59C6.14	protein_coding_gene
WBGene00007331	1838.07	0.48396	-1.04704	0.232592	-4.50161	6.74393e-06	0.000641861	pho-11	C05C10.4	protein_coding_gene
WBGene00015230	64.6487	0.485203	-1.04334	0.296693	-3.51656	0.000437175	0.0199609	tag-344	B0511.4	protein_coding_gene
WBGene00015047	428.784	0.486858	-1.03843	0.214586	-4.8392	1.30362e-06	0.000157658	faah-1	B0218.1	protein_coding_gene
WBGene00022236	141.644	0.487064	-1.03782	0.265964	-3.90209	9.53645e-05	0.00580564		Y73B6BL.12	protein_coding_gene
WBGene00019997	314.775	0.491481	-1.02479	0.184725	-5.54767	2.89508e-08	5.58956e-06		R10F2.6	protein_coding_gene
WBGene00016523	423.262	0.492133	-1.02288	0.302153	-3.38531	0.000710988	0.02755		C39B5.5	protein_coding_gene
WBGene00008584	221.552	0.493096	-1.02006	0.305003	-3.34443	0.000824524	0.0299555	irg-4	F08G5.6	protein_coding_gene
WBGene00001933	189.295	0.494691	-1.0154	0.291414	-3.4844	0.00049324	0.0212547	his-59	F55G1.2	protein_coding_gene
WBGene00001410	127.172	0.495378	-1.0134	0.267885	-3.78296	0.000154977	0.00883759	feh-1	Y54F10AM.2	protein_coding_gene
WBGene00000088	183.087	0.505413	-0.984465	0.250924	-3.92336	8.73236e-05	0.00554075	aex-5	F32A7.6	protein_coding_gene
WBGene00020235	427.054	0.507511	-0.978488	0.227645	-4.29831	1.72105e-05	0.00147215		T05A12.4	protein_coding_gene
WBGene00000653	675.741	0.507842	-0.977548	0.201173	-4.85925	1.17833e-06	0.000146103	col-77	M195.1	protein_coding_gene
WBGene00015478	90.1362	0.507982	-0.97715	0.265609	-3.6789	0.000234238	0.0121759	mapk-15	C05D10.2	protein_coding_gene
WBGene00000603	412.057	0.510626	-0.969661	0.224951	-4.31054	1.62858e-05	0.00140193	col-14	C46A5.3	protein_coding_gene
WBGene00014454	1077.27	0.512238	-0.965115	0.274594	-3.51469	0.000440261	0.0200341		MTCE.7	rRNA_gene
WBGene00000727	311.107	0.512497	-0.964384	0.209264	-4.60847	4.0565e-06	0.0004185	col-154	F55C10.2	protein_coding_gene
WBGene00012324	324.073	0.515517	-0.955909	0.228815	-4.17764	2.94547e-05	0.00232796	rhy-1	W07A12.7	protein_coding_gene
WBGene00000718	345.613	0.517972	-0.949053	0.201127	-4.71867	2.37392e-06	0.00026961	col-145	B0222.7	protein_coding_gene
WBGene00000002	64.6885	0.518263	-0.948243	0.297995	-3.18208	0.0014622	0.0450152	aat-1	F27C8.1	protein_coding_gene
WBGene00017980	210.479	0.519269	-0.945446	0.232896	-4.05952	4.91727e-05	0.00353494		F32B5.7	protein_coding_gene
WBGene00015965	143.249	0.519454	-0.944932	0.275223	-3.43333	0.00059622	0.0242314	ugt-48	C18C4.3	protein_coding_gene
WBGene00001179	224.423	0.51964	-0.944416	0.236904	-3.98649	6.70581e-05	0.00460046	egl-10	F28C1.2	protein_coding_gene
WBGene00021799	133.595	0.520568	-0.941841	0.254264	-3.70419	0.000212069	0.0111958		Y53G8AL.1	protein_coding_gene
WBGene00009271	186.236	0.521067	-0.940459	0.229366	-4.10026	4.12678e-05	0.00309853	glna-3	F30F8.2	protein_coding_gene
WBGene00015354	162.739	0.521744	-0.938587	0.282557	-3.32176	0.000894506	0.0317303	snet-1	C02F12.3	protein_coding_gene
WBGene00018990	170.392	0.522955	-0.935241	0.251528	-3.71823	0.000200621	0.010717	klf-1	F56F11.3	protein_coding_gene
WBGene00009939	105.283	0.529155	-0.918237	0.2782	-3.30064	0.00096466	0.0332586	ztf-11	F52F12.6	protein_coding_gene
WBGene00010357	183.595	0.529985	-0.915976	0.26468	-3.4607	0.000538782	0.0224742		H03A11.2	protein_coding_gene
WBGene00001934	278.158	0.531743	-0.911199	0.265427	-3.43295	0.000597044	0.0242314	his-60	F55G1.11	protein_coding_gene
WBGene00017219	117.661	0.533832	-0.905542	0.259353	-3.49155	0.000480232	0.0210725		F07F6.7	protein_coding_gene
WBGene00021148	111.189	0.543369	-0.879995	0.269944	-3.25992	0.00111444	0.0373737		W10G11.19	protein_coding_gene
WBGene00021237	178.749	0.544756	-0.876318	0.237144	-3.6953	0.000219626	0.0115048	crtc-1	Y20F4.2	protein_coding_gene
WBGene00020729	101.856	0.548375	-0.866764	0.267205	-3.24381	0.00117941	0.0385016		T23E1.2	pseudogene
WBGene00001935	155.347	0.549127	-0.864789	0.239234	-3.61483	0.000300548	0.0149335	his-61	F55G1.10	protein_coding_gene
WBGene00002182	69.4929	0.549808	-0.863001	0.270539	-3.18993	0.00142308	0.0442137	kap-1	F08F8.3	protein_coding_gene
WBGene00004321	182.479	0.552974	-0.854716	0.240655	-3.55162	0.000382865	0.0177815	rcan-1	F54E7.7	protein_coding_gene
WBGene00000237	192.983	0.556332	-0.845981	0.23595	-3.58543	0.000336525	0.0161406	bam-2	Y71F9AR.1	protein_coding_gene
WBGene00003040	1356	0.556943	-0.844399	0.206434	-4.0904	4.30628e-05	0.00316301	lin-59	T12F5.4	protein_coding_gene
WBGene00002055	480.842	0.55987	-0.836836	0.181359	-4.61425	3.94521e-06	0.00041333	ifc-1	F37B4.2	protein_coding_gene
WBGene00016540	328.2	0.565507	-0.822383	0.244886	-3.35823	0.000784433	0.0291056		C39F7.5	protein_coding_gene
WBGene00021818	272.558	0.565574	-0.822212	0.219095	-3.75277	0.000174892	0.00968715		Y53G8B.2	protein_coding_gene
WBGene00001703	185.418	0.567202	-0.818065	0.233577	-3.50234	0.000461193	0.020571	grd-14	T01B10.2	protein_coding_gene
WBGene00013926	509.44	0.567905	-0.816278	0.243703	-3.34948	0.000809622	0.0297445	nep-1	ZK20.6	protein_coding_gene
WBGene00007362	239.762	0.568198	-0.815534	0.196406	-4.15229	3.2917e-05	0.00255674	cyp-35C1	C06B3.3	protein_coding_gene
WBGene00003414	166.539	0.56937	-0.812563	0.251737	-3.22783	0.00124735	0.0399477	mrp-8	Y75B8A.26	protein_coding_gene
WBGene00011335	172.794	0.570268	-0.810288	0.226007	-3.58523	0.000336785	0.0161406		T01E8.8	protein_coding_gene
WBGene00006831	301.736	0.570532	-0.809619	0.232048	-3.48902	0.000484792	0.0210904	unc-104	C52E12.2	protein_coding_gene
WBGene00006062	165.678	0.572614	-0.804364	0.252464	-3.18605	0.00144228	0.0445902	stn-1	F30A10.8	protein_coding_gene
WBGene00015048	140.516	0.573723	-0.801573	0.254759	-3.1464	0.00165295	0.0496437	faah-2	B0218.2	protein_coding_gene
WBGene00017900	138.223	0.574613	-0.799337	0.248321	-3.21897	0.00128652	0.0409113		F28E10.1	protein_coding_gene
WBGene00021627	787.621	0.575072	-0.798186	0.176873	-4.51278	6.39843e-06	0.000627227		Y47D7A.15	protein_coding_gene
WBGene00018760	129.746	0.577105	-0.793094	0.245636	-3.22874	0.00124336	0.0399477	irg-3	F53E10.4	protein_coding_gene
WBGene00014088	581.085	0.577774	-0.791424	0.22222	-3.56145	0.000368816	0.0173678		ZK809.8	protein_coding_gene
WBGene00004728	1421.63	0.578657	-0.789221	0.190466	-4.14363	3.41845e-05	0.00262502	sax-2	F21H11.2	protein_coding_gene
WBGene00001776	157.225	0.579132	-0.788036	0.244977	-3.21678	0.0012964	0.0411287	gst-28	Y53F4B.31	protein_coding_gene
WBGene00015477	367.613	0.580122	-0.785571	0.18443	-4.25946	2.04925e-05	0.0017096	attf-4	C05D10.1	protein_coding_gene
WBGene00021709	149.719	0.581768	-0.781483	0.23926	-3.26625	0.00108981	0.03673	ugt-29	Y49C4A.8	protein_coding_gene
WBGene00003111	459.874	0.585246	-0.772885	0.228977	-3.37538	0.000737139	0.0280632	mab-20	Y71G12B.20	protein_coding_gene
WBGene00000443	149.99	0.586909	-0.768792	0.234301	-3.28121	0.00103361	0.0350987	ceh-20	F31E3.1	protein_coding_gene
WBGene00020360	140.448	0.588516	-0.764847	0.22496	-3.39992	0.000674046	0.0262528	math-41	T08E11.4	protein_coding_gene
WBGene00007976	462.734	0.590683	-0.759544	0.165708	-4.58363	4.5698e-06	0.000467886		C36B1.9	protein_coding_gene
WBGene00020247	349.026	0.590699	-0.759505	0.218554	-3.47514	0.000510596	0.0217003		T05B11.4	protein_coding_gene
WBGene00003685	199.402	0.592353	-0.75547	0.205604	-3.6744	0.00023841	0.0123453	nhr-95	Y39B6A.17	protein_coding_gene
WBGene00021808	243.837	0.596396	-0.745658	0.220388	-3.38338	0.000715991	0.0276262		Y53G8AM.8	protein_coding_gene
WBGene00008694	1241.11	0.608033	-0.717779	0.204765	-3.50538	0.000455963	0.0205041		F11C1.5	protein_coding_gene
WBGene00016138	777.573	0.616527	-0.697764	0.19412	-3.5945	0.000325011	0.0159149	flh-2	C26E6.2	protein_coding_gene
WBGene00001651	780.672	0.619589	-0.690617	0.20172	-3.42364	0.000617879	0.0247198	gon-2	T01H8.5	protein_coding_gene
WBGene00011587	690.739	0.627808	-0.671604	0.195551	-3.43442	0.000593828	0.0242314	anp-1	T07F10.1	protein_coding_gene
WBGene00017301	10723.9	0.630664	-0.665057	0.169846	-3.91565	9.01615e-05	0.0055896	hach-1	F09F7.4	protein_coding_gene
WBGene00018343	558.576	0.634012	-0.657418	0.167847	-3.91678	8.97412e-05	0.00558918		F42A10.7	protein_coding_gene
WBGene00008603	505.804	0.639526	-0.644926	0.200621	-3.21465	0.00130605	0.0413328		F09B9.4	protein_coding_gene
WBGene00011054	541.417	0.64354	-0.635898	0.173238	-3.67067	0.000241917	0.012479	arrd-13	R06B9.3	protein_coding_gene
WBGene00007455	1226.71	0.648833	-0.624082	0.175447	-3.5571	0.00037497	0.0174749	ugt-22	C08F11.8	protein_coding_gene
WBGene00000988	3948.81	0.701829	-0.510809	0.158234	-3.22819	0.00124578	0.0399477	dhs-25	F09E10.3	protein_coding_gene

## Sheet: metr-1(ok521) UP unique
Gene	baseMean		fold change	log2FoldChange	lfcSE	stat	pvalue	padj	gene symbol	gene name	coding
WBGene00000190	11.7565	WBGene00000190	12.1937	3.60806	0.899589	4.01079	6.05159e-05	0.0115177	clec-197	C49C3.12	protein_coding_gene
WBGene00001816	41135.9	WBGene00001816	1.71302	0.776541	0.220603	3.52009	0.000431396	0.0475347	rps-2	C49H3.11	protein_coding_gene
WBGene00003246	41625.6	WBGene00003246	1.61978	0.695802	0.19509	3.56657	0.00036169	0.0434473	rps-5	T05E11.1	protein_coding_gene
WBGene00004380	242.807	WBGene00004442	1.96929	0.977676	0.277128	3.52788	0.000418896	0.0472225	asp-8	F59D6.3	protein_coding_gene
WBGene00004442	1288.82	WBGene00004471	1.87988	0.910641	0.243528	3.73936	0.000184489	0.0270368	0	Y49E10.7	pseudogene
WBGene00004471	177.865	WBGene00004474	1.88482	0.914424	0.259112	3.52907	0.000417026	0.0472225	dyf-17	Y39B6A.11	protein_coding_gene
WBGene00004474	3.0249	WBGene00008202	59.8702	5.90377	1.65759	3.56165	0.000368527	0.0435546	scl-15	F02E11.5	protein_coding_gene
WBGene00008202	531.984	WBGene00008231	2.69618	1.43092	0.175618	8.1479	3.70307e-16	4.52238e-13	mig-14	R06B9.6	protein_coding_gene
WBGene00008231	20175	WBGene00009154	1.63865	0.71251	0.202406	3.5202	0.000431228	0.0475347	rpl-28	R11D1.8	protein_coding_gene
WBGene00009154	1373.08	WBGene00009583	1.49144	0.576708	0.142493	4.04728	5.18153e-05	0.0102955	rnf-1	C06A5.9	protein_coding_gene
WBGene00009583	537.511	WBGene00010036	1.76307	0.818091	0.200395	4.0824	4.45738e-05	0.00925047	0	Y57G11A.2	protein_coding_gene
WBGene00010036	266.964	WBGene00011563	1.90138	0.92705	0.220762	4.19932	2.67719e-05	0.00592609	ztf-28	F36F12.8	protein_coding_gene
WBGene00011563	8.56037	WBGene00012673	17.3763	4.11905	1.08028	3.81293	0.000137326	0.0218752	clec-208	F36F12.6	protein_coding_gene
WBGene00012673	2728.64	WBGene00013031	1.62816	0.703246	0.182729	3.84857	0.000118811	0.020007	aagr-3	F40F9.6	protein_coding_gene
WBGene00013031	2014.86	WBGene00013290	1.59171	0.670581	0.184147	3.64156	0.000270992	0.0367721	cpar-1	F54C8.2	protein_coding_gene
WBGene00013290	588.941	WBGene00017183	1.60398	0.681659	0.19088	3.57114	0.000355426	0.0434064	jmjd-4	T07C4.11	protein_coding_gene
WBGene00017183	123.596	WBGene00018097	2.58175	1.36835	0.270141	5.06532	4.07725e-07	0.000159568	arf-1.1	F45E4.1	protein_coding_gene
WBGene00018097	426.044	WBGene00018099	5.42698	2.44015	0.204018	11.9605	5.72213e-33	2.79526e-29	haf-6	Y48G8AL.11	protein_coding_gene
WBGene00018099	17.5599	WBGene00019105	11.3653	3.50657	0.651843	5.37947	7.47061e-08	3.77523e-05	0	F26D2.16	protein_coding_gene
WBGene00019105	10.3957		6.2228	2.63756	0.696412	3.78736	0.000152257	0.0237375	tag-329	C50F4.3	protein_coding_gene

## Sheet: metr-1(ok521) DOWN unique
Gene	baseMean	fold change	log2FoldChange	lfcSE	stat	pvalue	padj	gene symbol	gene name	coding
WBGene00002102	4.54759	0.0195294	-5.67821	0	-3.58374	0.000338709	0.0427912	ins-19	T10D4.13	protein_coding_gene
WBGene00008862	1848.37	0.032748	-4.93245	1.58444	-19.2726	9.12163e-83	6.68387e-79		F15D4.5	protein_coding_gene
WBGene00008010	4344.83	0.0451264	-4.46988	0.255931	-20.5803	4.12095e-94	6.03925e-90		C38D9.2	protein_coding_gene
WBGene00008863	217.191	0.074754	-3.74171	0.891923	-10.22	1.61354e-24	3.37807e-21		F15D4.6	protein_coding_gene
WBGene00235090	159.408	0.10962	-3.18942	0.366116	-6.94823	3.69892e-12	3.61385e-09		C38D9.13	ncRNA_gene
WBGene00010782	16.2873	0.175037	-2.51427	0.383804	-3.9562	7.61514e-05	0.01395		K11H3.5	protein_coding_gene
WBGene00008579	17.6358	0.200366	-2.31929	0.635525	-3.93214	8.41927e-05	0.0148656		F08G2.8	protein_coding_gene
WBGene00008577	16.7999	0.212124	-2.23702	0.58983	-3.57739	0.000347039	0.0431689		F08G2.5	protein_coding_gene
WBGene00017501	117.424	0.223442	-2.16203	0.625321	-6.83738	8.06574e-12	6.95314e-09	pud-3	F15E11.15	protein_coding_gene
WBGene00001644	18.1672	0.245192	-2.02801	0.54847	-3.57581	0.00034915	0.0431689	gly-19	F22D6.12	protein_coding_gene
WBGene00016637	61.2155	0.288326	-1.79423	0.332708	-4.3523	1.34716e-05	0.00340391		C44B12.3	protein_coding_gene
WBGene00022083	46.1787	0.291558	-1.77814	0.328772	-3.97986	6.89545e-05	0.0129555		Y69A2AR.12	protein_coding_gene
WBGene00010988	3723.64	0.301866	-1.72802	0.342743	-10.7689	4.82632e-27	1.41459e-23	metr-1	R03D7.1	protein_coding_gene
WBGene00020106	63.0787	0.309881	-1.69021	0.340897	-4.95813	7.11747e-07	0.000260766		R151.1	protein_coding_gene
WBGene00013440	37.4332	0.319767	-1.64491	0.455421	-3.61184	0.000304031	0.0394299	nrps-1	Y66D12A.14	protein_coding_gene
WBGene00021236	94.5607	0.324312	-1.62455	0.31742	-5.11797	3.08845e-07	0.000129318	pud-1.2	Y19D10B.7	protein_coding_gene
WBGene00001433	249.286	0.324654	-1.62302	0.260875	-6.22145	4.9257e-10	3.43743e-07	fkb-8	Y18D10A.25	protein_coding_gene
WBGene00000030	45.5457	0.339411	-1.5589	0.362831	-4.29648	1.73533e-05	0.00410182	abu-7	C03A7.8	protein_coding_gene
WBGene00220084	107.001	0.377677	-1.40478	0.393689	-3.56824	0.00035939	0.0434473		T23B12.14	ncRNA_gene
WBGene00019832	88.8639	0.378239	-1.40263	0.264497	-5.30302	1.13904e-07	5.56421e-05	osg-1	R02F2.2	protein_coding_gene
WBGene00014562	79.4465	0.404241	-1.30671	0.350279	-3.73049	0.000191109	0.027542		Y17D7B.7	pseudogene
WBGene00022642	1431.85	0.405805	-1.30114	0.214457	-6.06714	1.30208e-09	8.67362e-07	lipl-5	ZK6.7	protein_coding_gene
WBGene00021160	152.339	0.41381	-1.27296	0.285855	-4.45316	8.46168e-06	0.00225465	gba-4	Y4C6B.6	protein_coding_gene
WBGene00016698	59.759	0.432289	-1.20993	0.326851	-3.70178	0.000214092	0.0301684		C46A5.1	protein_coding_gene
WBGene00007283	364.724	0.432805	-1.20821	0.256598	-4.70857	2.49456e-06	0.000777825	clec-222	C03E10.6	protein_coding_gene
WBGene00008779	47.5089	0.442274	-1.17699	0.332877	-3.5358	0.000406535	0.0465451		F14B4.1	protein_coding_gene
WBGene00020967	83.4511	0.449287	-1.15429	0.282836	-4.08114	4.48163e-05	0.00925047		W03A5.2	protein_coding_gene
WBGene00016006	868.823	0.452956	-1.14256	0.272257	-4.19662	2.7093e-05	0.00592609	fln-2	C23F12.1	protein_coding_gene
WBGene00018813	167.389	0.472978	-1.08016	0.268636	-4.0209	5.7977e-05	0.0113287		F54D11.3	protein_coding_gene
WBGene00015913	8431.38	0.47512	-1.07364	0.219179	-4.89845	9.65956e-07	0.000329211		C17F4.7	protein_coding_gene
WBGene00010989	778.529	0.495005	-1.01448	0.199028	-5.09719	3.44735e-07	0.000140336		R03D7.2	protein_coding_gene
WBGene00000169	280.683	0.526548	-0.925362	0.213719	-4.32981	1.49235e-05	0.00358532	aqp-1	F32A5.5	protein_coding_gene
WBGene00000512	200.597	0.526603	-0.925212	0.261186	-3.54234	0.000396587	0.0461269	ckb-2	B0285.9	protein_coding_gene
WBGene00021076	125.459	0.543671	-0.879196	0.247766	-3.54849	0.000387442	0.0454237		W07E6.5	protein_coding_gene
WBGene00000685	124.671	0.545754	-0.873677	0.2278	-3.83528	0.00012542	0.020652	col-111	F29B9.9	protein_coding_gene
WBGene00021768	1064.79	0.567689	-0.816827	0.217711	-3.75189	0.000175505	0.0262451		Y51F10.7	protein_coding_gene
WBGene00004894	228.032	0.575236	-0.797774	0.218416	-3.65254	0.000259661	0.0358993	sms-3	Y22D7AL.8	protein_coding_gene
WBGene00044107	246.75	0.578541	-0.789509	0.224757	-3.51272	0.000443539	0.048508		F58G6.9	protein_coding_gene
WBGene00016027	1347.22	0.617448	-0.69561	0.160287	-4.33977	1.42631e-05	0.00354281		C23H5.8	protein_coding_gene
WBGene00017874	1724.48	0.639102	-0.645882	0.166129	-3.88783	0.000101144	0.0176461	acdh-9	F28A10.6	protein_coding_gene
WBGene00001761	318.024	0.640702	-0.642275	0.179669	-3.57477	0.000350536	0.0431689	gst-13	T26C5.1	protein_coding_gene

## Sheet: common_UP
Gene	baseMean	fold change	log2FoldChange	lfcSE	stat	pvalue	padj	gene symbol	gene name	coding
WBGene00010574	99.7613	25.1076	4.65005	0.444808	10.4541	1.40391e-25	3.42906e-22		K04H4.5	protein_coding_gene
WBGene00016670	51.4662	8.80926	3.13902	0.558494	5.62051	1.90393e-08	1.07316e-05	ilys-3	C45G7.3	protein_coding_gene
WBGene00012904	851.99	4.66661	2.22237	0.249432	8.90973	5.11552e-19	6.81527e-16	tiar-2	Y46G5A.13	protein_coding_gene
WBGene00021733	882.351	3.67461	1.87759	0.159653	11.7604	6.24232e-32	2.28703e-28	otub-2	Y50C1A.1	protein_coding_gene
WBGene00235353	146.714	3.15702	1.65856	0.279175	5.94094	2.83399e-09	1.7305e-06		Y67D8C.23	pseudogene
WBGene00000989	88.4862	2.9662	1.56861	0.342752	4.57654	4.72739e-06	0.00133231	dhs-26	ZK816.5	protein_coding_gene
WBGene00018778	3171.57	2.80141	1.48616	0.209728	7.08612	1.37923e-12	1.44376e-09		F53H1.4	protein_coding_gene
WBGene00016902	490.247	2.12051	1.08441	0.197916	5.47915	4.27367e-08	2.31965e-05		C53D5.1	protein_coding_gene
WBGene00018335	662.712	2.11993	1.08401	0.210461	5.15066	2.5957e-07	0.000111882		F42A9.6	protein_coding_gene
WBGene00004798	14812.1	1.98088	0.986143	0.151049	6.52864	6.63696e-11	5.11919e-08	sip-1	F43D9.4	protein_coding_gene
WBGene00008197	1206.37	1.92612	0.945694	0.218114	4.33579	1.45239e-05	0.00354747		C49C3.7	protein_coding_gene
WBGene00020674	679.055	1.85831	0.893989	0.208947	4.27854	1.88124e-05	0.00437613		T22B7.7	protein_coding_gene
WBGene00008196	1260.56	1.84359	0.882522	0.233605	3.77783	0.000158201	0.0244045		C49C3.6	protein_coding_gene
WBGene00002263	6326.12	1.79354	0.842808	0.20828	4.04651	5.1987e-05	0.0102955	lea-1	K08H10.1	protein_coding_gene
WBGene00044213	288.493	1.71397	0.777342	0.207455	3.74705	0.000178928	0.0264868		Y102A5C.36	protein_coding_gene
WBGene00004412	31349.1	1.71346	0.776913	0.210842	3.68482	0.000228864	0.0319428	rpl-1	Y71F9AL.13	protein_coding_gene
WBGene00004415	46466.3	1.69637	0.762449	0.209705	3.63581	0.000277104	0.0370603	rpl-4	B0041.4	protein_coding_gene
WBGene00016011	1574.97	1.65944	0.7307	0.180038	4.0586	4.93687e-05	0.0100486		C23G10.2	protein_coding_gene
WBGene00006725	24387.3	1.65015	0.722596	0.20084	3.59788	0.000320825	0.0412429	ubl-1	H06I04.4	protein_coding_gene
WBGene00016274	2196.01	1.64856	0.721203	0.169534	4.25402	2.09962e-05	0.00480781		C30G12.2	protein_coding_gene
WBGene00021779	346.099	1.59237	0.671174	0.169998	3.94812	7.8766e-05	0.0140867		Y51H7C.1	protein_coding_gene
WBGene00019441	517.402	1.58546	0.664897	0.161381	4.12004	3.78803e-05	0.00804545		K06B9.4	pseudogene
WBGene00009374	2014.83	1.57614	0.656391	0.185537	3.53779	0.000403493	0.0465451		F34D10.4	protein_coding_gene
WBGene00000976	1925.54	1.56768	0.648633	0.17908	3.62204	0.00029229	0.0385901	dhs-13	F36H9.3	protein_coding_gene
WBGene00004419	21691.5	1.55889	0.640515	0.181766	3.52385	0.000425326	0.0475347	rpl-7A	Y24D9A.4	protein_coding_gene
WBGene00000897	545.215	1.54098	0.623847	0.162213	3.84585	0.000120137	0.020007	daf-1	F29C4.1	protein_coding_gene

## Sheet: common_DOWN
Gene	baseMean	fold change	log2FoldChange	lfcSE	stat	pvalue	padj	gene symbol	gene name	coding
WBGene00005903	12.2011	0.0468155	-4.41687	0.217192	-4.95208	7.34254e-07	0.000262451	srx-12	Y55F3AM.2	protein_coding_gene
WBGene00013036	107.193	0.136364	-2.87446	0.459026	-10.1014	5.44525e-24	9.97502e-21	fbxa-218	Y49E10.17	protein_coding_gene
WBGene00000708	2358.5	0.139923	-2.8373	0.284561	-8.98041	2.69748e-19	3.95316e-16	col-135	M199.5	protein_coding_gene
WBGene00010953	119.618	0.149202	-2.74466	0.315943	-7.1512	8.60216e-13	9.69728e-10	clec-190	M199.4	protein_coding_gene
WBGene00001613	37.9008	0.232183	-2.10667	0.316207	-4.65133	3.29795e-06	0.000947674	glr-2	B0280.12	protein_coding_gene
WBGene00020626	27.5155	0.236188	-2.08199	0.452917	-4.21207	2.53043e-05	0.00570514		T20F5.4	protein_coding_gene
WBGene00001880	22.2725	0.238474	-2.0681	0.494292	-3.77066	0.000162814	0.0248545	his-6	F45F2.13	protein_coding_gene
WBGene00001906	25.5015	0.27105	-1.88337	0.567149	-3.76156	0.000168856	0.0255112	his-32	F17E9.10	protein_coding_gene
WBGene00009647	67.8419	0.273502	-1.87038	0.500688	-5.62167	1.89119e-08	1.07316e-05	phlp-2	F43C1.1	protein_coding_gene
WBGene00012123	210.259	0.291289	-1.77948	0.412248	-5.4125	6.21519e-08	3.25298e-05		T28D6.3	protein_coding_gene
WBGene00001899	27.4299	0.297283	-1.75009	0.446785	-3.63482	0.000278173	0.0370603	his-25	ZK131.2	protein_coding_gene
WBGene00001663	63.6876	0.30038	-1.73514	0.48148	-5.06252	4.13756e-07	0.000159568	gpa-1	T19C4.6	protein_coding_gene
WBGene00019495	83.6167	0.306176	-1.70757	0.328768	-5.19384	2.06004e-07	9.43435e-05	sdz-24	K07E8.3	protein_coding_gene
WBGene00003387	59.0095	0.306259	-1.70717	0.376151	-4.53853	5.66485e-06	0.00156638	mod-5	Y54E10BR.7	protein_coding_gene
WBGene00003558	70.8176	0.323122	-1.62985	0.313035	-5.20661	1.9232e-07	9.09176e-05	nca-2	C27F2.2	protein_coding_gene
WBGene00004057	499.101	0.329083	-1.60348	0.171188	-9.36676	7.4793e-21	1.21788e-17	pmk-3	F42G8.4	protein_coding_gene
WBGene00010972	130.106	0.331598	-1.59249	0.317428	-5.01687	5.25214e-07	0.000197359		R01H10.4	protein_coding_gene
WBGene00012967	41.5785	0.336334	-1.57203	0.431038	-3.64708	0.000265233	0.036327	kvs-4	Y48A6B.6	protein_coding_gene
WBGene00000518	137.615	0.3374	-1.56747	0.239379	-6.54804	5.82968e-11	4.74633e-08	ckk-1	C05H8.1	protein_coding_gene
WBGene00050947	41.5342	0.355986	-1.49011	0.377438	-3.94796	7.88202e-05	0.0140867		K07C5.13	protein_coding_gene
WBGene00010269	50.9747	0.37404	-1.41874	0.380387	-3.72972	0.000191695	0.027542		F58G1.7	protein_coding_gene
WBGene00004056	224.215	0.37735	-1.40603	0.203149	-6.92114	4.48024e-12	4.10362e-09	pmk-2	F42G8.3	protein_coding_gene
WBGene00020528	63.5582	0.380812	-1.39285	0.388066	-3.58921	0.00033168	0.0422675	lgc-54	T15B7.16	protein_coding_gene
WBGene00195935	120.419	0.397502	-1.33096	0.284399	-4.67993	2.86976e-06	0.000876173		F42G8.16	ncRNA_gene
WBGene00012139	314.595	0.404582	-1.3055	0.217772	-5.99479	2.03752e-09	1.29825e-06		T28F4.4	protein_coding_gene
WBGene00021028	59.7917	0.433978	-1.20431	0.333046	-3.61603	0.000299157	0.0391441		W04C9.6	protein_coding_gene
WBGene00003637	315.411	0.437987	-1.19104	0.186296	-6.39327	1.62371e-10	1.18977e-07	nhr-47	C24G6.4	protein_coding_gene
WBGene00008018	109.695	0.447455	-1.16019	0.257663	-4.50272	6.70883e-06	0.0018207	tbc-8	C38H2.1	protein_coding_gene
WBGene00001772	79.7034	0.456478	-1.13138	0.317455	-3.56391	0.000365375	0.0435331	gst-24	F37B1.1	protein_coding_gene
WBGene00001941	148.027	0.461403	-1.1159	0.289794	-3.85067	0.000117794	0.020007	his-67	T23D8.5	protein_coding_gene
WBGene00022175	203.267	0.461472	-1.11569	0.227306	-4.90829	9.18721e-07	0.000320568		Y71H2AM.10	protein_coding_gene
WBGene00021461	124.206	0.474322	-1.07606	0.242538	-4.43668	9.13564e-06	0.00239076	nekl-1	Y39G10AR.3	protein_coding_gene
WBGene00001072	218.564	0.493709	-1.01827	0.253604	-4.01519	5.93989e-05	0.0114538	dpy-10	T14B4.7	protein_coding_gene
WBGene00004055	468.08	0.503772	-0.989158	0.212161	-4.66229	3.12703e-06	0.000929402	pmk-1	B0218.3	protein_coding_gene
WBGene00007744	208.169	0.505828	-0.983282	0.204949	-4.7977	1.605e-06	0.000522695		C26D10.3	protein_coding_gene
WBGene00017027	150.152	0.50923	-0.973611	0.245237	-3.97009	7.18459e-05	0.0133279		D1044.1	protein_coding_gene
WBGene00006986	250.874	0.522653	-0.936075	0.193696	-4.8327	1.34691e-06	0.000448614	zip-1	Y75B8A.35	protein_coding_gene
WBGene00010756	158.85	0.540409	-0.887877	0.239185	-3.71209	0.000205557	0.0292469		K10G9.2	protein_coding_gene
WBGene00003516	212.076	0.544997	-0.875679	0.187937	-4.65942	3.17094e-06	0.000929402	nab-1	C43E11.6	protein_coding_gene
WBGene00009898	754.456	0.550666	-0.86075	0.166862	-5.15846	2.48994e-07	0.000110576	dod-23	F49E12.2	protein_coding_gene
WBGene00015236	407.566	0.55153	-0.858489	0.19381	-4.42953	9.44384e-06	0.00242806		B0511.11	protein_coding_gene
WBGene00013847	334.15	0.551535	-0.858477	0.180043	-4.76817	1.85907e-06	0.000592277	cls-3	ZC84.3	protein_coding_gene
WBGene00006513	310.265	0.560422	-0.835414	0.218529	-3.8229	0.000131889	0.0214759	rimb-1	Y39A3CL.2	protein_coding_gene
WBGene00006404	589.447	0.578932	-0.788534	0.207702	-3.79647	0.00014677	0.0231281	tag-10	C31C9.1	protein_coding_gene
WBGene00018138	3719.28	0.586467	-0.769878	0.18626	-4.13335	3.57516e-05	0.00770499	folt-2	F37B4.7	protein_coding_gene
WBGene00004989	471.158	0.596586	-0.745197	0.195424	-3.81323	0.000137161	0.0218752	spp-4	T08A9.8	protein_coding_gene
WBGene00021036	933.716	0.624068	-0.680224	0.17597	-3.86556	0.000110836	0.0191095		W05F2.4	protein_coding_gene
